# Supplementary material for: Classical MHC expression by DP thymocytes impairs the selection of non-classical MHC restricted innate-like T cells
Source: Nat Commun. 2021 Apr 16;12:2308. doi: 10.1038/s41467-021-22589-z (PMC8052364; doi:10.1038/s41467-021-22589-z)
Supplement: Supplementary file 3 — Source Data [file 41467_2021_22589_MOESM3_ESM.xlsx]

## Sheet: Figure 1b and Suppl. Fig 1d-f
	Cell type	preT_DN1_Th	preT_DN2a_Th	preT_DN2b_Th	preT_DN3_Th	T_DN4_Th	T_ISP_Th	T_DP_Th	T_4_Th	T_4_Nve_Sp	T_8_Th	T_8_Nve_Sp	Treg_4_25hi_Sp	NKT_Sp
Gene_Symbol
Nlrc5		225.651	189.049	137.167	63.6168	46.8321	25.2653	29.4536	812.968	1218.97	1135.31	1432.65	1310.08	1055.71
H2-Kb		6469.77	5362.05	4493.21	2102.71	837.322	496.076	149.253	7877.08	20840.8	14944.4	21301.1	26420	26055.1
H2-Db		3663.15	3130.15	2948.76	1512.84	706.66	613.491	597.817	4524.87	10290.8	7519.69	10490.5	12664.8	12081.5
H2-M3		145.331	132.125	112.944	78.308	56.2776	57.4106	105.399	300.826	474.387	417.519	453.165	393.574	407.098
H2-T23 (Qa1)		971.361	679.498	550.36	297.933	188.83	229.106	853.492	2135.03	2407.51	2143.57	2631.07	2404.78	2053.35
H2-Q7 (Qa2)		183.438	248.731	254.434	113.551	23.6734	10.0367	0.800116	104.176	1507.36	730.119	2211.85	2158.61	2174.02
CD1d		314.589	376.901	315.902	244.958	141.419	170.047	587.449	508.126	284.224	371.139	300.847	345.408	265.562
Mr1		60.4423	70.449	68.4592	49.0661	120.503	177.721	978.573	49.9722	74.2061	53.757	114.278	100.834	97.936
B2m		8657.61	9804.63	7801.08	4362.77	2602.12	2076.54	927.479	7595.57	17152.5	13212.9	19147.8	17683.7	22998.7
Tap1		948.355	895.364	932.294	510.555	366.708	438.416	511.822	1498.28	2038.56	2052.52	2138.06	1953.59	1693.32
Tap2		867.856	1093.88	1148.72	777.901	610.304	818.312	1072.21	1067.45	1115.12	962.333	1216.57	1231.89	1313.71
LMP2		643.199	634.205	780.293	508.32	453.953	454.189	159.027	529.614	990.811	808.78	1022.63	789.075	825.184

## Sheet: Figure 2b,c,f
	CD4 SP cells							iNKT cells							gd T cells							PIL T cells (Spleen)
	Frequency (%)			Cell count				Frequency (%)			Cell count				Frequency (%)			Cell count				Frequency (%)			Cell count
	WT	T-MHC I	T-MHC II	WT	T-MHC I	T-MHC II		WT	T-MHC I	T-MHC II	WT	T-MHC I	T-MHC II		WT	T-MHC I	T-MHC II	WT	T-MHC I	T-MHC II		WT	T-MHC I	T-MHC II	WT	T-MHC I	T-MHC II
	6.71	8.43	7.47	6864497	8123285	3216168		0.24	0.24	0.24	245526	231268	103331		8.48	7.64	5.44	269800	329083	79633.5		0.67	1.92	5.32	74998.1	237437	581700
	5.92	6.23	6.79	8987754	3120016	2564107		0.22	0.17	0.14	334004	85136.9	52868.2		7.92	6.85	5.22	398000	103945	59531.1		0.6	2	7.58	55858.4	230595	924092
	7.84	6.26	6.56	5682313	4796998	2903276		0.26	0.11	0.19	188444	84292.3	84088.8		6.95	6.88	5.92	147088	173452	72574.8		0.65	1.64	5.78	63103.1	199443	704840
	6.48	6.36	6.31	6063212	3220326	2753899		0.16	0.25	0.22	149709	126585	96015.5		6.89	6.16	5.24	170841	86086	74096		0.7	1.47	5.77	68313.5	197654	663032
	7.85	5.98	6.69	5398019	3105473	3135427		0.19	0.13	0.18	130653	67510.3	84361.3		6.33	5.06	6.92	227216	91398	88864.3		0.67	1.94	7.05	119644	250741	730811
	6.16	5.81	8.3	3658160	3377715	6063416		0.26	0.1	0.18	154403	58136.2	163386		6.32	6.17	4.54	118225	113463	146706		0.4	1.2	7.05	51515.6	145020	988689
	6.18	7.36	8.03	4342654	3385895	5853044		0.32	0.22	0.1	224862	110410	69974.1		6.65	6.17	4.47	149676	92379.2	92857.8		0.46	2.16	8.88	44939.8	248614	1039419
	6.98	7.99	9.19	6589332	4677511	6413683		0.32	0.23	0.12	302090	140501	83747.8		5.25	5.31	4.26	130949	184515	97813.2		0.57	1.48	7.35	53649.8	136217	927668
	6.61	8.9		6203778	5382992			0.28	0.2		262792	120966			4.53			138011				0.45	1.67	7.02	46687	164414	802371
	6.71	8.65		6321600	5407248			0.26	0.26		244950	162530			5.14			127237
	CD8 SP cells							Treg cells							PIL T cells (Thymus)
	Frequency (%)			Cell count				Frequency (%)			Cell count				Frequency (%)			Cell count				MAIT cells			gd NKT cells
	WT	T-MHC I	T-MHC II	WT	T-MHC I	T-MHC II		WT	T-MHC I	T-MHC II	WT	T-MHC I	T-MHC II		WT	T-MHC I	T-MHC II	WT	T-MHC I	T-MHC II		Cell counts			Cell counts
	2.3	3.53	4.53	2352957	3401566	1950367		4.2	7.83	6.26	288309	636053	201332		0.02	0.2	0.72	17391.4	100161	309992		WT	T-MHC I		WT	T-MHC I
	1.85	1.68	6.93	2808673	841353	2616976		4.73	8.29	5.65	425121	258649	144872		0.06	0.16	0.7	45661.4	122607	264341		26400.2	43537.8		6330.63	7811.93
	2.64	1.61	4.17	1913432	1233733	1845528		4.57	6.51	5.15	259682	312285	149519		0.05	0.19	0.6	46784	96204.7	265544		13862	38559.3		5000.59	6351.06
	2.24	2.05	4.83	2095925	1037998	2107977		4.72	9.13	5.02	286184	294016	138246		0.07	0.14	0.56	50198.1	74780.6	244403		36570.9	58468.9		10104.1	10361.4
	2.65	1.26	4.86	1822261	654330	2277754		4.48	6.52	5.26	241831	202477	164924		0.063	0.15	0.65	37413	87204.3	304638		15853.6	66993.9		8853.24	13956.6
	1.71	1.36	8.74	1015496	790653	7933271		4.15	6.83	6.07	151814	230698	368049		0.04	0.17	0.7	30918.6	78206.8	762465
	1.95	1.75	9.4	1370255	805070	6851633		4.65	7.65	5.33	201933	259021	311967		0.05	0.25	0.84	49089.6	146355	677874
	2.3	2.14	8.86	2171270	1252800	6183377		5.17	8.19	4.88	340668	383088	312988		0.06	0.21	0.93	51619.9	127014	621129
	2.13	1.91		1999099	1155226			5.62	6.51		348652	350433			0.05	0.19	0.89	43337.3	118772	276251
	2.07	1.96		1950181	1225226			4.56	5.39		288265	291451

## Sheet: Figure 3b,d,f
	iNKT cells									PIL T cells
	Frequency (%)				Cell count					Frequency (%) Thymus				Frequency (%) Spleen
	WT	T-MHC I	CD1d-/-	CD1d-/- T-MHC I	WT	T-MHC I	CD1d-/-	CD1d-/- T-MHC I		CD45.1/2+ WT (WT+WT group)	CD45.1/2+ WT (WT+T-MHC I group)	CD45.2+ WT (WT+T-MHC I group)	CD45.2+ WT (WT+WT group)	CD45.1/2+ WT (WT+WT group)	CD45.1/2+ WT (WT+T-MHC I group)	CD45.2+ WT (WT+T-MHC I group)	CD45.2+ WT (WT+WT group)
	0.24	0.24	0.00637	0.0011	245526	231268	3282	842.96		0.082	0.16	0.14	0.049	0.39	1.05	0.67	0.29
	0.22	0.17	0.00409	0.000662	334004	85136.9	2574.2	500.509		0.055	0.32	0.13	0.045	0.6	0.95	0.84	0.39
	0.26	0.11	0.0028	0.000816	188444	84292.3	1646.59	557.473		0.026	0.071	0.21	0.063	0.3	1	0.96	0.29
	0.16	0.25	0.00141		149709	126585	872.128			0.069	0.26	0.15	0.056	0.28	0.95	0.96	0.31
	0.19	0.13	0.000887		130653	67510.3	805.208			0.039	0.33	0.15	0.06	0.56	1.49	1.87	0.55
	0.26	0.1	0.000932		154403	58136.2	790.576			0.033	0.066	0.16	0.063	0.24	0.78	1.3	0.39
	0.32	0.22	0.00121		224862	110410	1369.69			0.044	0.35	0.15	0.043	0.19	0.98	1.5	0.29
	0.32	0.23			302090	140501				0.064	0.26	0.16	0.046	0.27	0.81	1.17	0.6
	0.28	0.2			262792	120966					0.13	0.18			1.41	1.7
	0.26	0.26			244950	162530
	PIL T cells
	Frequency (%)				Cell count
	WT	T-MHC I	CD1d-/-	CD1d-/- T-MHC I	WT	T-MHC I	CD1d-/-	CD1d-/- T-MHC I
	0.02	0.2	0.078	0.26	17391.4	100161	40187.8	199245
	0.06	0.16	0.075	0.29	45661.4	122607	47204.2	219256
	0.05	0.19	0.066	0.21	46784	96204.7	47664.5	143467
	0.07	0.14	0.05		50198.1	74780.6	30926.5
	0.063	0.15	0.07		37413	87204.3	63545.2
	0.04	0.17	0.064		30918.6	78206.8	54288.5
	0.05	0.25	0.079		49089.6	146355	89426.1
	0.06	0.21			51619.9	127014
	0.05	0.19			43337.3	118772
	iNKT cells
	Frequency (%)
	WT	T-MHC I	Sh2d1a-/-	Sh2d1a-/- T-MHC I
	0.24	0.24	0.0017	0.00408
	0.22	0.17	0.00327	0.00392
	0.26	0.11	0.00208	0.00347
	0.16	0.25	0.00166	0.00277
	0.19	0.13	0.001	0.00337
	0.26	0.1		0.001
	0.32	0.22
	0.32	0.23
	0.28	0.2
	0.26	0.26
	PIL T cells
	Frequency (%)
	WT	T-MHC I	Sh2d1a-/-	Sh2d1a-/- T-MHC I
	0.02	0.2	0.012
	0.06	0.16	0.01
	0.05	0.19	0.014
	0.07	0.14	0.013
	0.063	0.15	0.007
	0.04	0.17
	0.05	0.25
	0.06	0.21
	0.05	0.19
	Treg cells
	Frequency (%)
	WT	T-MHC I	Sh2d1a-/-	Sh2d1a-/- T-MHC I
	4.2	7.83	4.36	6.38
	4.73	8.29	4.06	6.58
	4.57	6.51	4.27	6.57
	4.72	9.13	4.81	7.73
	4.48	6.52	3.53	8.05
	4.15	6.83		5.69
	4.65	7.65
	5.17	8.19
	5.62	6.51
	4.56	5.39

## Sheet: Figure 4b
	Frequency (%) of PIL T cell subsets in the thymus										Frequency (%) of PIL T cell subsets in the Spleen
	PIL1			PIL2			PIL17				PIL1			PIL2			PIL17
	WT	T-MHC I	T-MHC II	WT	T-MHC I	T-MHC II	WT	T-MHC I	T-MHC II		WT	T-MHC I	T-MHC II	WT	T-MHC I	T-MHC II	WT	T-MHC I	T-MHC II
	55.3	58.2	42.2	13	17.9	55.3	30	23	2.86		59.8	66.6	68.9	14.2	20.6	28.6	24.8	11.6	0.98
	45.3	43.9	51.4	15.3	21.1	45.3	36.7	34.1	2.28		56.8	60	68.4	16.4	22.8	29	24.81	15.9	0.92
	44.6	56.3	43.2	14.4	19.7	52.9	37.4	22.9	2.43		52.1	66.7	74.1	13.9	19.3	23.7	32.7	12.6	0.93
	48.1	42.6	52.3	22.9	34.9	44.2	28.2	21.8	2.48		62.3	56.3	73.3	15.4	27.7	24.7	20.8	14.5	0.8
	49.8	41.2	56.3	22.7	33.7	40.3	27.1	24.5	2.31		79	62.8	69.3	8.37	23.9	28.3	11.8	12.3	1.05
	44.1	49.7	45.8	24.1	30.7	49.5	30.1	18.3	3.69		63.2	77.1	56.3	18.8	15.1	41.2	16.2	6.64	1.79
	46.2	43.2	29.1	25.2	29	64.7	27.5	26.9	2.63		65.4	64.1	57.8	18.8	26.4	40.9	14.6	8.73	0.49
	43.4	52.8	29.3	28.4	26.7	66.1	28	17.9	3.11		65.3	62.1	63.6	20.1	27.4	35.2	13.9	9.3	0.63
		48.4			26.1			22				62.3			23.5			13.6
	Cell count of PIL T cell subsets in the thymus										Cell count of PIL T cell subsets in the Spleen
	PIL1			PIL2			PIL17				PIL1			PIL2			PIL17
	WT	T-MHC I	T-MHC II	WT	T-MHC I	T-MHC II	WT	T-MHC I	T-MHC II		WT	T-MHC I	T-MHC II	WT	T-MHC I	T-MHC II	WT	T-MHC I	T-MHC II
	25250.8	58293.7	159336	5935.99	17928.8	140426	13698.4	23037	7067.82		33403.3	158133	400792	7931.89	48912.1	166366	13852.9	27542.7	5700.66
	21193.2	53824.5	114195	7157.96	25870.1	139836	17169.7	41809	6423.48		35842.6	138357	632079	10348.9	52575.7	267987	15655.9	36664.6	8501.65
	22388.4	54163.2	138879	7228.53	18952.3	117370	18774.1	22030.9	6585.48		35591.3	133029	522287	9495.58	38492.6	167047	22338.5	25129.9	6555.02
	17995.7	31856.5	137599	8567.58	26098.4	98494.4	10550.5	16302.2	5645.71		74538	111280	486003	18425.1	54750.3	163769	24885.9	28659.9	5304.26
	15397.5	35928.2	139524	7018.52	29387.9	150796	8378.93	21365.1	11241.1		41727.6	157466	506452	3281.54	59927.2	206820	6078.84	30841.2	7673.51
	21648.5	38868.8	221877	11830.6	24009.5	493315	14776	14311.9	20052.8		28401.9	114710	556632	8448.67	18997.6	407340	7280.24	9629.3	17697.5
	23848.4	63225.4	198617	13008.2	42443	448075	14195.5	39369.5	21081.9		35087	159362	600784	10086.2	65634.2	425122	7832.88	21704	5093.15
	18808.4	67063.6	212426	12307.8	33912.8	380752	12134.5	22735.6	17702.2		30486.6	84590.9	589997	9384.09	37323.5	326539	6489.5	12668.2	5844.31
		57485.6			30999.5			26129.8				102430			38637.4			22360.3

## Sheet: Figure 5b,c,d,e
	TMP cells								PIL cells							PIL2 cells
	Frequency (%)			Cell count					Frequency (%)			Cell count				Frequency (%)
	WT	T-MHC I	T-MHC II	WT	T-MHC I	T-MHC II	CD8.4Tg/+T-MHC II		WT	T-MHC I	CD8.4Tg/+T-MHC II	WT	T-MHC I	CD8.4Tg/+T-MHC II		T-MHC I	CD8.4Tg/+T-MHC II
	1.65	4.59	86.4	18866.1	38618.1	3625664	425074		0.02	0.2	0.26	17391.4	100161	128378		20.6	33.9
	2.47	2.71	57.6	47261.8	33434.2	1123411	396660		0.06	0.16	0.2	45661.4	122607	143044		22.8	36
	2.17	4.3	80.8	45481.6	44633.9	2114516	324546		0.05	0.19	0.15	46784	96204.7	103008		19.3	40.1
	1.5	2.7	57	27333.9	17666.9	1051951	244534		0.07	0.14	0.2	50198.1	74780.6	120294		27.7	29.5
	2.78	5.05	73.1	22747.1	28700.7	1443964			0.063	0.15		37413	87204.3			23.9
	2.9	4.44	60.6	39737.4	35745.1	1380319			0.04	0.17		30918.6	78206.8			15.1
	4.07	6.14	86.8	88370.7	76921.9	6886080			0.05	0.25		49089.6	146355			26.4
	3.94		86.9	78764.5		5954069			0.06	0.21		51619.9	127014			27.4
	3.84		83.2	74886.9		5144570			0.05	0.19		43337.3	118772			23.5

## Sheet: Figure 6b,c
	Frequency (%)													Cell count
	iNKT cells						PIL T cells							iNKT cells						PIL T cells
	WT	F1 x WT	T-MHC I	F1 x T-MHC I	T-MHC II	F1 x T-MHC II	WT	F1 x WT	T-MHC I	F1 x T-MHC I	T-MHC II	F1 x T-MHC II		WT	F1 x WT	T-MHC I	F1 x T-MHC I	T-MHC II	F1 x T-MHC II	WT	F1 x WT	T-MHC I	F1 x T-MHC I	T-MHC II	F1 x T-MHC II
	0.24	0.41	0.24	0.32	0.24	0.19	0.02	0.061	0.2	0.64	0.72	1.59		245526	417267	231268	230083	103331	138619	17391.4	62081.2	100161	460165	309992	1160020
	0.22	0.5	0.17	0.34	0.14	0.2	0.06	0.079	0.16	0.62	0.7	1.48		334004	334113	85136.9	223497	52868.2	71618.8	45661.4	52789.9	122607	407554	264341	529979
	0.26	0.65	0.11	0.32	0.19	0.2	0.05	0.072	0.19	0.56	0.6	1.34		188444	510928	84292.3	212498	84088.8	69231	46784	56595.2	96204.7	371872	265544	463848
	0.16	0.44	0.25	0.32	0.22	0.19	0.07	0.067	0.14	0.57	0.56	1.09		149709	424873	126585	229682	96015.5	120483	50198.1	64696.6	74780.6	409121	244403	691191
	0.19	0.36	0.13	0.3	0.18	0.27	0.063	0.056	0.15	0.55	0.65	1.41		130653	429109	67510.3	187982	84361.3	146196	37413	66750.3	87204.3	344633	304638	763467
	0.26	0.52	0.1	0.28	0.18	0.21	0.04	0.05	0.17	0.6	0.7	1.38		154403	436724	58136.2	234019	163386	77149.3	30918.6	41992.7	78206.8	501470	722465	506981
	0.32	0.42	0.22		0.1	0.22	0.05	0.064	0.25		0.84	1.07		224862	340330	110410		69974.1	130811	49089.6	51859.8	146355		677874	636219
	0.32	0.43	0.23		0.12		0.06	0.057	0.21		0.93			302090	427597	140501		83747.8		51619.9	56681.4	127014		621129
	0.28	0.39	0.2				0.05	0.053	0.19		0.89			262792	417205	120966				43337.3	56697.1	118772
	0.26		0.26											244950		162530

## Sheet: Supplementary Figure 4b,c,e
	iNKT cells (Spleen)							iNKT cells (Liver)							Cell count (Thymus)				Cell count (Spleen)				Cell count (Liver)
	Frequency (%)			Cell count				Frequency (%)			Cell count				WT	T-MHC I	T-MHC II		WT	T-MHC I	T-MHC II		WT	T-MHC I	T-MHC II
	WT	T-MHC I	T-MHC II	WT	T-MHC I	T-MHC II		WT	T-MHC I	T-MHC II	WT	T-MHC I	T-MHC II		103545000	109626400	44249180		43386610	60637180	41733660		2057935	1836403	1932145
	2.82	1.4	1.89	315664	202043	206657		31.9	31.6	24.6	363465	236183	240981		153198900	50998480	38930920		35673630	50475630	46531260		1381174	2080084	2369520
	1.96	1.31	1.81	203468	162002	220660		28	16.4	13.8	189110	127584	166767		73656990	77481660	45252820		34353260	45214700	45672180		1712622	1415009	2223489
	3.17	1.22	1.96	295119	140663	239012		35.7	21.5	19.8	334439	132034	214842		94704540	51562170	44808420		36496890	43124760	41186480		1297005	1248487	1826400
	3.28	1.79	2.16	318428	217685	248206		15.7	34.2	20.3	100593	243380	189829		69882700	46096200	48069090		35617060	40745090	41299240			892626	2629837
	1.7	1.08	1.97	165904	145216	204212			13.1	22.3		58700.9	322549		71339570	59615130	92716740		44201120	47869670	52721620
	2.36	1.4	1.5	421431	180947	210359									95453020	61404110	74377260		31033490	34826980	47581990
	1.37	1	1.35	176441	120850	158020									95090600	63399120	71069050		37866330	61550400	52154250
	2.18	1.45	1.42	212975	166894	179223									95163260	56768170			39714140	38834870
	2.4	1.06		225894	97561										66582102	71216412			44912960	38913710
	2.08	1.67		215798	164414
	Treg cells (Spleen)							Treg cells (Liver)
	Frequency (%)			Cell count				Frequency (%)			Cell count
	WT	T-MHC I	T-MHC II	WT	T-MHC I	T-MHC II		WT	T-MHC I	T-MHC II	WT	T-MHC I	T-MHC II		MAIT cells			gd NKT cells
	11.9	16.9	12.6	756608	1246303	823871		7.83	9.16	4.17	50227.6	33820.9	26511.2		Cell counts			Cell counts
	14.1	17.6	12.4	802121	1142667	935747		8.31	8.13	4.91	28287.1	28145.1	38983.2		WT	T-MHC I		WT	T-MHC I
	11.9	15.6	12.8	620401	1010836	917805		7.79	9.82	4.53	40356.3	31540	31802.2		46850	33025.6		63013.6	64887.7
	12.9	17.6	11.6	701318	1172922	785113		9.32	7.29	4.58	26334.4	24227.2	28181		24278.4	27293.7		46285.9	88685.4
	11.6	15.5	11.3	669043	969112	674709			8.67	5.44		15578.9	50672.9		70695.8	25733		61569.4	66999.8
	11.7	15.8	13	1067632	851564	1000944									57979.3	37280.4		8588.1	106184
	14.5	17.1	13.8	728302	766682	941728
	13.8	18	12.4	733417	1089760	884250
	15	17.3		749686	843902
	13.5	17.6		743724	953012

## Sheet: Supplementary Figure 5b,d
	Treg cells
	Frequency (%) Thymus				Frequency (%) Spleen
	CD45.1/2+ WT (WT+WT group)	CD45.1/2+ WT (WT+T-MHC I group)	CD45.2+ WT (WT+T-MHC I group)	CD45.2+ WT (WT+WT group)	CD45.1/2+ WT (WT+WT group)	CD45.1/2+ WT (WT+T-MHC I group)	CD45.2+ WT (WT+T-MHC I group)	CD45.2+ WT (WT+WT group)
	7.51	3.69	6.96	4.44	13.9	9.56	15.9	12.4
	4.52	5.82	6.92	4.62	15.1	7.71	19.5	14.1
	2.7	5.92	6.32	4.96	14.1	16.6	14	13.9
	8.08	5.75	6.66	5.05	14.5	13.4	15.5	11.3
	4.22	6.55	6.93	4.87	12.1	14.7	15.1	13.5
	3.06	2.14	6.15	4.92	15.2	13.2	17.2	12
	8.66	5.56	6.7	4.77	19.2	12.2	14.4	14.6
	5.45	6.48	6.65	4.21	10.5	13.4	16.4	14.2
		3.77	6.34			18.3	14.6
	iNKT cells
	Frequency (%)
	WT	T-MHC I	Sh2d1a-/-	Sh2d1a-/- T-MHC I
	2.82	1.4	0.032	0.031
	1.96	1.31	0.021	0.025
	3.17	1.22	0.022	0.033
	3.28	1.79	0.04	0.05
	1.7	1.08	0.018	0.06
	2.36	1.4		0.026
	1.37	1
	2.18	1.45
	2.4	1.06
	2.08	1.67
	PIL T cells
	Frequency (%)
	WT	T-MHC I	Sh2d1a-/-	Sh2d1a-/- T-MHC I
	0.67	1.92	0.075	0.077
	0.6	2	0.043	0.054
	0.65	1.64	0.062	0.07
	0.7	1.47	0.11	0.15
	0.67	1.94	0.048	0.14
	0.4	1.2		0.076
	0.46	2.16
	0.57	1.48
	0.45	1.67
	Treg cells
	Frequency (%)
	WT	T-MHC I	Sh2d1a-/-	Sh2d1a-/- T-MHC I
	11.9	16.9	11.2	13.5
	14.1	17.6	11.9	12.4
	11.9	15.6	10.8	13.1
	12.9	17.6	11.7	13.8
	11.6	15.5	11.6	14.2
	11.7	15.8		12.1
	14.5	17.1
	13.8	18
	15	17.3
	13.5	17.6

## Sheet: Supplementary Figure 7b,c,d,e
	TMP cells								PIL cells							PIL2 cells
	Frequency (%)			Cell count					Frequency (%)			Cell count				Frequency (%)
	WT	T-MHC I	T-MHC II	WT	T-MHC I	T-MHC II	CD8.4Tg/+T-MHC II		WT	T-MHC I	CD8.4Tg/+T-MHC II	WT	T-MHC I	CD8.4Tg/+T-MHC II		T-MHC I	CD8.4Tg/+T-MHC II
	25.4	32.9	57.4	834745	1072982	2481369	3643743		0.67	1.92	1.39	74998.1	237437	294877		20.6	14.7
	32	29.3	53.5	814416	918967	1498261	3532375		0.6	2	1.42	55858.4	230595	212013		22.8	27.7
	31.7	35.3	55.7	868347	1144124	1908129	2950327		0.65	1.64	1.3	63103.1	199443	155128		19.3	24.9
	27.9	29.9	53.6	730789	738924	1510042	4374762		0.7	1.47	1.41	68313.5	197654	255654		27.7	23.9
	28.9	32.1	55.8	834005	857369	1325421			0.67	1.94		119644	250741			23.9
	28.8	37.3	54.8	861315	949491	1444289			0.4	1.2		51515.6	145020			15.1
	34.7	41.5	68.3	1172947	1667040	3227907			0.46	2.16		44939.8	248614			26.4
	37.9		74.7	1259237		2736797			0.57	1.48		53649.8	136217			27.4
	35.6		65.7	1307486		2835937			0.45	1.67		46687	164414			23.5

## Sheet: Supplementary Figure 8b,c
	Frequency (%)													Cell count
	iNKT cells						PIL T cells							iNKT cells						PIL T cells
	WT	F1 x WT	T-MHC I	F1 x T-MHC I	T-MHC II	F1 x T-MHC II	WT	F1 x WT	T-MHC I	F1 x T-MHC I	T-MHC II	F1 x T-MHC II		WT	F1 x WT	T-MHC I	F1 x T-MHC I	T-MHC II	F1 x T-MHC II	WT	F1 x WT	T-MHC I	F1 x T-MHC I	T-MHC II	F1 x T-MHC II
	2.82	3.73	1.4	2.39	1.89	1.71	0.67	0.64	1.92	4.74	5.32	9.78		315664	330460	202043	286233	206657	268967	74998.1	56700.9	237437	567675	581700	1538303
	1.96	3.77	1.31	2.33	1.81	1.67	0.6	0.59	2	4.13	7.58	12.4		203468	453572	162002	272256	220660	196454	55858.4	70983.3	230595	482582	924092	1458704
	3.17	3.66	1.22	2.01	1.96	1.53	0.65	0.62	1.64	3.3	5.78	10.9		295119	376689	140663	215252	239012	221972	63103.1	63810.8	199443	353398	704840	1581368
	3.28	3.85	1.79	2.13	2.16	1.43	0.7	0.67	1.47	3	5.77	8.06		318428	500173	217685	253257	248206	217419	68313.5	87043.1	197654	356700	663032	1225453
	1.7	3.64	1.08	2.35	1.97	1.85	0.67	0.671	1.94	3.45	7.05	9.98		165904	520162	145216	274965	204212	260252	119644	95886.9	250741	403672	730811	1403953
	2.36	3.25	1.4	2.35	1.5	1.36	0.4	0.42	1.2	5.13	7.05	10.1		421431	538660	180947	258034	210359	148773	51515.6	69611.4	145020	563282	988689	1104859
	1.37	3.74	1		1.35	1.79	0.46	0.79	2.16		8.88	8.57		176441	459557	120850		158020	213212	44939.8	97072.2	248614		1039419	1020795
	2.18	3.88	1.45		1.42		0.57	0.71	1.48		7.35			212975	393695	166894		179223		53649.8	72042.2	136217		927668
	2.4	4.03	1.06				0.45	0.69	1.67					225894	533296	117561				46687	91308.8	164414
	2.08		1.67											215798		164414
